# Supplementary material for: Spectral Color Management in Virtual Reality Scenes
Source: Sensors (Basel). 2020 Oct 3;20(19):5658. doi: 10.3390/s20195658 (PMC7582600; doi:10.3390/s20195658)
Supplement: Supplementary file 1 [file sensors-20-05658-s001.zip]

Archive with 11 entries (8 files):
- material supplementary/
- material supplementary/S1/
- material supplementary/S1/angle_diff.m
- material supplementary/S1/CalibrationScript.asv
- material supplementary/S1/CalibrationScript.m
- material supplementary/S1/ciede2000.m
- material supplementary/S1/hue_angle.m
- material supplementary/S1/MeasurementsHTCvive.mat
- material supplementary/S1/xyz2lab.m
- material supplementary/S2/
- material supplementary/S2/ScriptCambiarLuz.cs
