# Supplementary material for: Spectral Color Management in Virtual Reality Scenes
Source: Sensors (Basel). 2020 Oct 3;20(19):5658. doi: 10.3390/s20195658 (PMC7582600; doi:10.3390/s20195658)
Supplement: Supplementary file 1 [file sensors-20-05658-s001.zip › material supplementary/S1/angle_diff.m]

function anglediff = angle_diff(col1,col2)
%ANGLE_DIFF Calculates angular difference between two hue angles
%
% col1 or col2 can be a vector of values with which the other value is compared
%
%   Colour Engineering Toolbox
%   author:    � Phil Green
%   version:   1.1
%   date:  	   17-01-2001
%   book:      http://www.wileyeurope.com/WileyCDA/WileyTitle/productCd-0471486884.html
%   web:       http://www.digitalcolour.org

anglediff=abs(col1-col2);
t=find(anglediff>180);
anglediff(t)=360-anglediff(t);
