# Supplementary material for: Spectral Color Management in Virtual Reality Scenes
Source: Sensors (Basel). 2020 Oct 3;20(19):5658. doi: 10.3390/s20195658 (PMC7582600; doi:10.3390/s20195658)
Supplement: Supplementary file 1 [file sensors-20-05658-s001.zip › material supplementary/S1/ciede2000.m]

function DE=ciede2000(LABREF,LAB,K)

% CIEDE2000 calculates colour difference between a reference and sample 
% using CIEDE2000 colour difference (as defined in Luo, Cui and Rigg (2000))
%
% Input data can be single values or multiple values arranged in columns
% LABREF can be a single value while LAB is a column
%
%   Colour Engineering Toolbox
%   author:    � Phil Green
%   version:   1.1
%   date:  	   17-01-2001
%   book:      http://www.wileyeurope.com/WileyCDA/WileyTitle/productCd-0471486884.html
%   web:       http://www.digitalcolour.org

% set the values of parametric weighting factors KL,KC,KH

if nargin>2
   if length(K)>2
      kL=K(1);kC=K(2);kH=K(3);
   end
else
   kL=1;kC=1;kH=1;
end

%___________________________________________________________________

L=LABREF(:,1);a=LABREF(:,2);b=LABREF(:,3);
C=(a.^2+b.^2).^0.5;

Ls=LAB(:,1);as=LAB(:,2);bs=LAB(:,3);
Cs=(as.^2+bs.^2).^0.5;

%find G and recompute a', C' and h'
Cm=(C+Cs)/2;
G=0.5*(1-(Cm.^7./(Cm.^7+25^7)).^0.5);
a=(1+G).*a;as=(1+G).*as;
C=(a.^2+b.^2).^0.5;h=hue_angle(a,b);
Cs=(as.^2+bs.^2).^0.5;hs=hue_angle(as,bs);

%find the mean chroma and hue for each reference/sample pair
Cm=(C+Cs)/2;
hm=(h+hs)/2;
j=find(abs(h-hs)>180);hm(j)=hm(j)-180;

rad=pi/180;
Dh=angle_diff(h,hs);
DL=abs(L-Ls);
DC=abs(C-Cs);
DH=2*((C.*Cs).^0.5).*sin(rad*(Dh)/2);

% calculate T
T=1-0.17*cos(rad*(hm-30))+0.24*cos(rad*2*hm)+0.32*cos(rad*(3*hm+6))-0.2*cos(rad*(4*hm-63));

%calculate weighting factors SL, SC, SH
SL=1+(0.015.*((L+Ls)./2-50).^2)./(20+((L+Ls)./2-50).^2).^.5;
SC=1+0.045.*Cm;
SH=1+0.015.*Cm.*T;

Dt=30*exp(-(((hm-275)/25).^2));
RC=2.*((Cm.^7)./(Cm.^7+25.^7)).^.5;
RT=-sin(2*rad*Dt).*RC;

DE=((DL./(SL.*kL)).^2+(DC./(SC.*kC)).^2+(DH./(SH.*kH)).^2+RT.*(DC./(SC.*kC)).*(DH./(SH.*kH))).^0.5;
