# Supplementary material for: Spectral Color Management in Virtual Reality Scenes
Source: Sensors (Basel). 2020 Oct 3;20(19):5658. doi: 10.3390/s20195658 (PMC7582600; doi:10.3390/s20195658)
Supplement: Supplementary file 1 [file sensors-20-05658-s001.zip › material supplementary/S1/hue_angle.m]

function h=hue_angle(a,b)
% HUE_ANGLE: Computes four-quadrant polar angle in degrees from Cartesian coordinates 
%
%   Colour Engineering Toolbox
%   author:    � Phil Green
%   version:   1.1
%   date:  	   17-01-2001
%   book:      http://www.wileyeurope.com/WileyCDA/WileyTitle/productCd-0471486884.html
%   web:       http://www.digitalcolour.org

h=(180/pi)*atan2(b,a);
j=(b<0);
h(j)=h(j)+360;
